# Supplementary material for: High Geriatric Nutritional Risk Index Risk as a Predictor of Postoperative Complications and Early Mortality in Older Adult Patients Undergoing Pancreatoduodenectomy for Periampullary Malignancies
Source: J Clin Med. 2025 Jan 20;14(2):655. doi: 10.3390/jcm14020655 (PMC11766299; doi:10.3390/jcm14020655)
Supplement: Supplementary file 1 [file jcm-14-00655-s001.zip]

Archive with 1 entries (1 files):
- jcm-3359633-supplementary.pdf
